# Supplementary material for: Analysis of Volatile Markers and Their Biotransformation in Raw Chicken during Staphylococcus aureus Early Contamination
Source: Foods. 2023 Jul 21;12(14):2782. doi: 10.3390/foods12142782 (PMC10379977; doi:10.3390/foods12142782)
Supplement: Supplementary file 1 [file foods-12-02782-s001.zip]

Archive with 1 entries (1 files):
- foods-2471175-supplementary.pdf
